# Supplementary material for: Hyperglycemia Aggravates Periodontitis via Autophagy Impairment and ROS-Inflammasome-Mediated Macrophage Pyroptosis
Source: Int J Mol Sci. 2023 Mar 27;24(7):6309. doi: 10.3390/ijms24076309 (PMC10094233; doi:10.3390/ijms24076309)
Supplement: Supplementary file 1 [file ijms-24-06309-s001.zip]

Archive with 1 entries (1 files):
- ijms-2233731-supplementary.pdf
